# Supplementary material for: Design of Lactococcus lactis Strains Producing Garvicin A and/or Garvicin Q, Either Alone or Together with Nisin A or Nisin Z and High Antimicrobial Activity against Lactococcus garvieae
Source: Foods. 2023 Mar 2;12(5):1063. doi: 10.3390/foods12051063 (PMC10000435; doi:10.3390/foods12051063)
Supplement: Supplementary file 1 [file foods-12-01063-s001.zip]

Archive with 1 entries (1 files):
- foods-2170420-supplementary.pdf
